# Supplementary material for: Presynaptic NMDARs on spinal nociceptor terminals state-dependently modulate synaptic transmission and pain
Source: Nat Commun. 2022 Feb 7;13:728. doi: 10.1038/s41467-022-28429-y (PMC8821657; doi:10.1038/s41467-022-28429-y)
Supplement: Supplementary file 4 — Source Data [file 41467_2022_28429_MOESM4_ESM.zip]

Archive with 2 entries (2 files):
- NCOMMS-20-19861C Source Data/NCOMMS-20-19861C Source Data.xlsx
- NCOMMS-20-19861C Source Data/NCOMMS-20-19861C update Full unedited gel for Figures.pptx
