# Supplementary material for: Presynaptic NMDARs on spinal nociceptor terminals state-dependently modulate synaptic transmission and pain
Source: Nat Commun. 2022 Feb 7;13:728. doi: 10.1038/s41467-022-28429-y (PMC8821657; doi:10.1038/s41467-022-28429-y)
Supplement: Supplementary file 4 — Source Data [file 41467_2022_28429_MOESM4_ESM.zip › NCOMMS-20-19861C Source Data/NCOMMS-20-19861C Source Data.xlsx]

## Sheet: Figure 1
Figure 1e
NR1fl/fl(Basal)	94.1457	88.8335	108.701	122.833	101.368	95.1228	112.263	87.8692	89.1563	93.1289	100.821	109.855
SNS-NR1-/-(Basal)	93.9509	124.858	95.1683	124.858	95.1683	87.8759	121.412	99.05	93.9878
NR1fl/fl(30 min after LFS)	232.773	173.333	36.0446	93.5739	93.4857	187.06	205.397	348.571	106.325	123.986	232.773	180.87
SNS-NR1-/-(30 min after LFS)	85.4953	74.8041	89.5023	74.8041	89.5023	151.946	122.144	98.281	86.5969
Figure 1f
NR1fl/fl	253.15	147.981	198.658	258.571	132.299	198.658	144.678	92.0222	125.413	118.971	111.429	111.992
SNS-NR1-/-	95.2033	119.876	69.8662	119.876	69.8662	89.0439	98.6319	117.913	83.0359
Figure 1h
NR1fl/fl(Basal)	78.5714	60	68.5714	75	77.7778	73.6842	71.875	81.6667	70	63
NR1fl/fl(30 min after LFS)	28.3333	16.6667	38.1818	21.6667	21.6667	14.1304	13.0435	24.5902	28.3333	23.1707
SNS-NR1-/-(Basal)	75	70	70	67.2131	75
SNS-NR1-/-(30 min after LFS)	77.5	63.75	73.6842	77.7778	60
Figure 1k
NR1fl/fl	0.041729	0.187069	0.544849	0.541572	0.140241	0.09202	0.124243	0.079046	0.100383	0.094938	0.253453	0.455834	0.300856	0.222399	0.215886	0.121474	0.215369	0.385047	0.310619	0.351725	0.058215	0.202464
SNS-NR1-/-	0.06163	0.045062	0.076874	0.089661	0.025763	0.042619	0.007715	0.057639	0.058095	0.003622	0.001876	0.036276	0.006825	0.027459	0.023565	0.180815	0.070915	0.035785	0.077086	0.031619	0.014586	0.043568	0.007201	0.047669	0.077637	0.06728	0.031477	0.018791	0.062316	0.112708	0.100727	0.044886	0.065342	0.097318	0.0064

## Sheet: Figure 2
Fig 2b
NR1fl/fl Control Basal	1	1	1	1	1	1
NR1fl/fl Control NMDA	0.628433	0.891457	0.450975	0.8115	0.662637	0.483381
NR1fl/fl Control Washout	0.783716
SNS-NR1-/- Control Basal	1	1	1	1	1	1	1
SNS-NR1-/- Control NMDA	0.968483	0.951747	0.9943	0.948397	1.1187	0.991088	0.949015
SNS-NR1-/- Control Washout	1.0794	1.04702	0.821286
Fig 2d
NR1fl/fl	88.4093	37.5578	89.9804	68.4237	62.7931	25.6009	65.8862	28.6793	57.3601
SNS-NR1-/-	119.602	112.059	85.3378	84.445	68.9606	114.078	127.733	81.6657	88.2425	117.861
Fig 2f
NR1fl/fl Control Basal	1	1	1	1	1
NR1fl/fl Control NMDA	1.56095	1.25797	1.1455	2.39451	1.9673
NR1fl/fl Control Washout	1.14353	0.867256	0.947234	0.972519
SNS-NR1-/- Control Basal	1	1	1	1	1	1	1
SNS-NR1-/- Control NMDA	0.760236	1.01679	1.02327	0.999831	0.982632	0.971433	0.817162
SNS-NR1-/- Control Washout	0.790258	1.02365	1.04182	1.00443
Fig 2h
NR1fl/fl	112.222	172.85	152.868	253.296	235.713
SNS-NR1-/-	102.789	60.7413	112.695	79.7094	94.6103	90.176	116.404	112.287	66.8335	104.687
Fig 2k
Basal	102.552	160.577	104.922	214.926	107.245	235.006	141.263	136.191	113.553	171.682	117.095	196.571
NMDA	116.658	127.412	84.7681	89.0356	79.6916	102.18	71.2683	108.716	98.1109	104.685	73.3553	98.0036
After CFS	102.309	246.904	105.07	125.888	97.9464	206.879	151.163	252.06	117.655	107.312	101.004	136.619
NMDA after CFS	189.579	359.081	175.38	206.542	126.499	153.039	186.137	424.018	145.054	201.993	128.958	154.28

## Sheet: Figure 3
Fig 3c
NR1fl/fl(Basal)	-49.4	-76.8	-30.5	-32.4	-54	-193
NR1fl/fl(AP5)	-163	-171.5	-52.4	-65	-98.1	-294
SNS-NR1-/-(Basal)	-43	-40.7	-30.3	-28.3	-115	-153	-86	-185	-166	-214
SNS-NR1-/-(AP5)	-30.7	-44.6	-35.8	-39.4	-92	-160	-66.3	-155	-143	-175
CFA-NR1fl/fl(Basal)	-116.9	-98.8	-352	-392.8	-182.3	-175.7	-226.8	-215
CFA-NR1fl/fl(AP5)	-85.1	-75.2	-108.3	-202.8	-77	-92.4	-105.1	-139
CFA-SNS-NR1-/-(Basal)	-59.1	-116	-84.7	-76.8	-45.3	-119.5	-32.8	-56.2	-96.2
CFA-SNS-NR1-/-(AP5)	-38	-102	-82.5	-62.9	-48.6	-107	-28.5	-61.1	-138
Fig 3e
NR1fl/fl	0.312073	0.237248	0.616761	0.536354	0.606851	0.011828
SNS-NR1-/-	0.0725	0.403708	0.060939	0.15195	0.003536	0.205173	0.043066	0.200993	0.121255	0.102692
CFA-NR1fl/fl	0.327537	0.584181	0.230816	0.207083	0.603537	0.103154
CFA-SNS-NR1-/-	0.209349	0.115478	0.034991	0.272977	0.06688	0.053548	0.175782	0.064001	0.076185
Fig 3f Left
Ctrl	1.151	0.643	0.492	1.103	0.43
AP5	1.643	1.174	0.674	1.418	0.869
Fig 3f Right
Ctrl	15.879	11.884	11.157	14.158	13.192
AP5	13.529	12.132	10.186	13.546	13.913
Fig 3g Left
Ctrl	0.143	0.342	1.346	0.335	0.392
AP5	0.156	0.289	1.36	0.304	0.313
Fig 3g Right
Ctrl	8.212	11.229	14.02	9.079	10.498
AP5	7.384	9.822	13.638	9.218	10.233
Fig 3h Left
Ctrl	2.985	1.444	0.932	2.202
AP5	1.205	0.606	0.476	1.417
Fig 3h Right
Ctrl	11.387	8.277	7.831	11.254
AP5	11.754	7.89	9.663	10.304
Fig 3i Left
Ctrl	0.719	1.291	0.578	3.139	1.375
AP5	1	1.404	0.409	2.99	1.333
Fig 3i Right
Ctrl	12.495	11.306	11.455	13.646	11.646
AP5	12.65	11.091	12.451	14.242	10.905

## Sheet: Figure 4
Fig 4d
NMDA-NR1fl/fl	0.243801	0.301947	0.106386	0.600745	0.235395	0.136005	0.551299	0.400951	0.435494	0.339507	0.808867	0.640026	0.864335	0.952209	0.474795	0.352851	0.659312	0.852685	0.438118	0.691941
Glut-NR1fl/fl	0.280362	0.399277	0.459464	0.661263	0.488419	0.599723	0.339807	0.725238	0.209894	0.401858	0.367448	0.566715
KCl-NR1fl/fl	0.745972	0.342409	0.170293	0.341049	0.349962	0.302433	0.33737	0.314207
CAP-NR1fl/fl	0.309083	0.164942	0.467124	0.132168	0.149982	0.508365	0.351154	0.393582	0.262877	0.11513	0.032178	0.137032	0.484222	0.148389
NMDA-SNS-NR1-/-	-0.0102	0.002863	-0.03808	0.078118	-0.0305	0.35819	0.01717	-0.13212
Glut-SNS-NR1-/-	0.201862	0.215052	0.153531	0.239851	0.183379	0.275909	0.28491	0.233208	0.207512	0.30117	0.173524
KCl-SNS-NR1-/-	0.29992	0.260986	0.451128	0.454184	0.631145	0.646568	0.579068	0.475894	0.732657	0.657005	0.665603
CAP-SNS-NR1-/-	0.450488	0.386512	0.355776	0.372052	0.314156	0.312567	0.323931	0.269974	0.326783	0.370206	0.403416	0.459644	0.322411	0.43295
Fig 4g
SNS-Cre(Control)	0.535163	0.361159	0.559721	0.440809	0.083582	1.26888	0.636501	0.142266	2.12461	1.14091	1.08635	1.04589	0.373628	1.15518	0.892955	0.221546	0.06694	0.581399	1.19863	-0.48805	1.64255	0.221678
SNS-Cre(AP5)	0.04754	0.066288	0.051728	0.003777	0.075535	0.040738	0.054314	0.151233	0.057764	0.010117	0.045266	0.008271	-0.00541	0.03839	0.100133	0.113763	0.024764
SNS-NR1-/-	0.092552	0.090856	0.168433	0.152399	-0.11535	0.06843	0.154628	0.182432	0.038063	0.183326	0.027279	0.070509	0.138183	0.154603	0.112212	0.22552	0.10377	0.036046	0.141152	0.13826

## Sheet: Figure 5
Figure 5b
Basal	1	1	1	1	1
Apamin	1.10714	1.12621	1.22043	1.15652	1.15023
Apamin+NMDA	1.565	1.45955	1.14346	1.29536	1.35799
Figure 5d
NR1fl/fl-1st	-26	-55.8	-37	-48	-57
NR1fl/fl-2nd	-42	-84	-62	-57	-69
SNS-NR1-/--1st	-23	-18.6	-18.1	-25.5	-23.7	-18.7
SNS-NR1-/--2nd	-30.8	-26.9	-24.4	-31.6	-30.9	-25.6
Figure 5f
NR1fl/fl	1.50394	1.56859	1.50723
SNS-NR1-/-	0.700974	0.995144	0.652841
Figure 5h Left
NR1fl/fl	0.563903	0.450091	0.527397
SNS-NR1-/-	0.593282	0.441709	0.376609
NR1fl/fl+CFA	0.8982	0.846647	0.910963
SNS-NR1-/-+CFA	0.575063	0.331952	0.243359
Figure 5h Right
NR1fl/fl	0.247417	0.233298	0.147143
SNS-NR1-/-	0.045103	0.101255	0.0153346
NR1fl/fl+CFA	0.0914174	0.0913367	0.0722428
SNS-NR1-/-+CFA	0.0530306	0.015637	0.0402658
Figure 5j
NR1fl/fl-1st	-26	-55.8	-37	-48	-57
NR1fl/fl-2nd	-42	-84	-62	-57	-69
SNS-NR1-/--1st	-23	-18.6	-18.1	-25.5	-23.7	-18.7	-20.3
SNS-NR1-/--2nd	-30.8	-26.9	-24.4	-31.6	-30.9	-25.6	-25.4
Figure 5l
NR1fl/fl	1.25177	1.23812	1.30505	0.714362	0.622546	0.886393	0.790411	0.679247	0.96808
SNS-NR1-/-	1.27131	1.4022	1.57366	0.750926	0.863435	0.933441	0.946234	1.09654	1.2028
NR1fl/fl+CFA	1.10572	1.35841	1.33815	1.21333	1.14874	1.27791	1.42178	1.56134	1.72458
SNS-NR1-/-+CFA	1.287	1.19522	1.07537	1.18429	1.12322	0.868876	1.26123	1.20113	0.9079
Figure 5n
Control	1	1	1	1	1
NMDA	0.699115	0.492611	0.547009	0.692308	0.376471
cGMP	0.987261	1.0973	1.17895	1.10929	1.00978
NMDA+cGMP	1.80342	1.58537	2.224	2.11111	1.55556
Figure 5p
PKGIfl/fl	1	1	1	1	1
PKGIfl/fl+NMDA	2.2	1.14489	1.17771	1.44493	1.28415
SNS-PKGI-/-	1	1	1	1	1
SNS-PKGI-/-+NMDA	1.07025	0.837104	0.922256	0.8	1.01692
SNS-PKGI-/-+NMDA+cGMP	0.97	0.963855	0.89697	0.801471	0.870968

## Sheet: Figure 6
Figure 6b
NR1fl/fl	0.04028	0.03228	0.120151
SNS-NR1-/-	0.0568207	0.0914167	0.0553304
NR1fl/fl+CFA	0.562239	0.74632	0.703233
SNS-NR1-/-+CFA	0.115707	0.0521764	0.207274
Figure 6d
PKGfl/fl	0.630618	0.605274	0.583754
SNS-PKG-/-	0.524284	0.457429	0.535807
PKGfl/fl+CFA	1.01841	1.56315	1.11692
SNS-PKG-/-+CFA	0.621972	0.719062	0.676452
Figure 6h
Basal	0.205374	0.280956	0.462838	0.440495	-0.0313879	0.0314613	0.516428	0.194144	0.834929	0.262926	0.265594	0.340074
AP5	0.100763	0.247944	0.217752	-0.372749	-0.140052	0.0524517	-0.0057948	-0.249814	-0.0017149	0.328313	-0.255826	0.0652276	0.604757	0.0988356
KO	-0.081693	0.0686192	0.122003	0.0860615	-0.0821822	0.232505	0.218959	-0.0521758	-0.0270862	0.0188179	0.196323	0.227219
Figure 6j
Basal	-173.618	-134.823	-52.6229	-75.2694	-166.779	-60.8641	-46.5495	-108.226
NMDA	-192.964	-185.14	-190.695	-103.367	-217.743	-74.6663	-170.22	-162.234
TrkB-IgG	-30	-96	-31	-80	-163	-137	-85
TrkB-IgG + NMDA	-21	-99	-30	-58	-183	-146	-75
Figure 6m
AAV-conRNA	1.27803	0.979592	1.98758	1.54054	1.11948
AAV-shBDNF	1.03346	0.701031	0.601064	0.967023	0.724138	0.821875	1.09236
Figure 6p
AAV-conRNA	2.56689	1.48359	2.45813	1.01197	2.92857
AAV-shBDNF	1.53903	0.7	1.47737	1.18473	0.865169
Figure 6q
Basal	0.093085	0.0531125	0.0514711	0.0986702
BDNF	0.0203893	0.0158267	0.010569	0.0142648
Figure 6s
1st	-26	-55.8	-37	-48	-57
1st+BDNF	-7.1	-16	-10.3	-16.8	-10.5
2nd	-42	-84	-62	-57	-69
2nd+BDNF	-20.4	-24	-21.4	-19.9	-28

## Sheet: Figure 7
Figure 7b
	NR1fl/fl								SNS-NR1-/-
Basal	1.5	0.8	0.87	1.5	0.8	2	1	2	1.33	1.66	0.8	1	1.33	1	2	2
15 min	0.6	0.38	0.07	0.16	0.07	0.16	0.16	0.16	0.16	0.8	0.16	0.115	2	0.6	1	0.6
40 min	0.16	0.16	0.07	0.13	0.07	0.07	0.07	0.07	0.16	1.33	0.45	0.6	1.5	0.6	0.6	0.6
Figure 7d
	NR1fl/fl										SNS-NR1-/-
Basal	1.33	0.86	1	0.38	1.33	2	1	1	0.6	2	0.56	1.33	0.8	0.8	1.5	1	2	1	1	2
Cap	0.115	0.16	0.07	0.07	0.1	0.16	0.16	0.07	0.07	0.16	0.31	1	0.38	0.6	0.38	0.6	1	0.6	0.6	0.6
Cap + AP5	0.8	0.31	0.6	0.16	0.38	0.6	0.6	0.6	0.16	0.6	0.73	1	0.73	0.6	0.73	1	1	1	0.6	1
Figure 7f ipsilateral
	NR1fl/fl				SNS-NR1-/-
Basal	0.9928	0.9022	0.8047	0.5929	1.111	0.9676	0.5929	0.6282	0.9561
24h	0.03928	0.04902	0.02437	0.1035	1.111	0.9676	0.5929	0.6282	0.9561
72h	0.03014	0.06851	0.1178	0.07114	1.304	0.5871	1.044	0.3906	0.9859
1w	0.01958	0.05653	0.1634	0.05549	1.014	0.9561	1.044	0.6076	0.9859
2w	0.04076	0.04204	0.1501	0.03781	1.014	0.6282	1.044	0.9859	1.074
3w	0.04688	0.05514	0.1417	0.05514	1.2	1.014	0.9859	0.9859	1.356
Figure 7f contralateral
	NR1fl/fl				SNS-NR1-/-
Basal	0.9264	0.9676	0.8047	1.263	1.566	1.111	1.012	0.9561	0.9022
24h	0.03545	0.03902	0.02882	0.1035	1.566	1.111	1.012	0.9561	0.9022
72h	0.01958	0.03902	0.04688	0.07114	1.304	1.342	1.304	1.304	0.898
1w	0.01941	0.06326	0.1568	0.05549	1.356	0.9572	1.074	1.2	1.012
2w	0.01868	0.03014	0.1122	0.05835	1.014	1.014	1.014	1.014	0.8288
3w	0.04348	0.07354	0.1417	0.07114	1.107	1.044	0.9022	1.014	1.107
Figure 7g Left
	AAV-conRNA				AAV-shRNA BDNF
0.07	0	0	0	0	0	0	0	0
0.16	0	0	0	0	0	0	0	0
0.6	33	0	0	0	0	0	0	0
1	67	33	50	17	33	0	17	17
2	67	83	83	33	83	33	83	50
Figure 7g middle
	AAV-conRNA				AAV-shRNA BDNF
0.07	0	0	0	0	0	0	0	0
0.16	0	83	17	17	0	0	0	17
0.6	17	100	17	33	17	0	17	33
1	50	100	33	50	50	17	33	50
2	83	100	50	67	83	50	33	67
Figure 7g right
	AAV-conRNA				AAV-shRNA BDNF
0.07	0	0	0	0	0	0	0	0
0.16	0	67	0	33	0	0	0	0
0.6	33	83	17	33	0	0	0	0
1	67	100	50	33	33	0	33	33
2	83	100	83	67	50	33	50	67

## Sheet: Figure 8
Figure 8b
	SNS-Cre rAAV-EF1a-DIO-3Flag-WPRES-PA							SNS-Cre rAAV-EF1a-DIO--NR1-3Flag-WPRES-PA							SNS-NR1-/- rAAV-EF1a-DIO-3Flag-WPRES-PA					SNS-NR1-/- rAAV-EF1a-DIO-NR1-3Flag-WPRES-PA
0.07	0	0	0	0	0	0	0	0	0	0	0	0	0	0	0	0	0	0	0	0	0	0	0	0	0	0	0
0.16	0	0	0	0	0	0	0	0	0	0	0	0	0	0	0	0	0	0	0	0	0	0	0	0	0	0	0
0.6	10	10	20	0	0	0	0	0	0	0	10	0	0	0	0	10	0	0	0	20	0	10	10	10	0	0	0
1	10	10	40	0	0	10	0	20	10	10	20	10	10	20	20	20	10	0	0	10	10	20	20	20	0	0	10
2	40	30	60	70	20	20	30	50	30	40	60	50	60	50	30	50	30	40	30	40	30	40	40	50	20	30	30
	100	100	100	100	90	100	100	100	100	100	100	80	70	90	100	100	70	70	60	100	100	100	100	100	100	70	60
Figure 8c
	SNS-Cre rAAV-EF1a-DIO-3Flag-WPRES-PA							SNS-Cre rAAV-EF1a-DIO--NR1-3Flag-WPRES-PA
0.07	0	0	30	30	10	0	0	40	0	20	0	10	10	0
0.16	0	0	50	50	10	0	0	40	10	40	10	10	0	0
0.6	80	10	90	60	40	20	10	90	80	90	30	50	50	20
1	100	50	100	90	90	50	30	100	100	100	40	70	70	60
2	100	70	100	100	100	100	70	100	100	100	100	100	90	90
Figure 8d
	SNS-NR1-/- rAAV-EF1a-DIO--NR1-3Flag-WPRES-PA						SNS-NR1-/- rAAV-EF1a-DIO-3Flag-WPRES-PA					SNS-Cre rAAV-EF1a-DIO-3Flag-WPRES-PA
0.07	10	0	0	0	0	0	0	0	0	0	0	0	0	30	30	10	0	0
0.16	20	0	0	0	0	0	10	0	0	0	0	0	0	50	50	10	0	0
0.6	50	30	60	30	20	40	20	10	10	0	10	80	10	90	60	40	20	10
1	70	90	80	90	50	80	30	10	20	10	20	100	50	100	90	90	50	30
2	100	100	100	100	70	100	50	60	20	30	30	100	70	100	100	100	100	70
Figure 8f
	hM3Dq-mcherry					mcherry-control
0.07	10	20	10	10	20	10	20	20	10	20
0.16	20	40	30	20	40	30	30	20	20	30
0.6	30	40	30	30	40	40	30	30	40	30
1	30	60	40	60	50	60	40	50	40	60
2	50	70	60	50	70	80	60	70	60	80
Figure 8g
	hM3Dq-mcherry					mcherry-control
0.07	70	40	60	70	50	30	50	40	50	60
0.16	80	60	70	80	70	40	70	60	60	80
0.6	90	80	90	100	80	60	90	80	80	90
1	100	100	100	100	90	70	100	90	90	100
2	100	100	100	100	100	90	100	100	100	100
Figure 8h
	hM3Dq-mcherry						mcherry-control
0.07	80	30	40	70	40	40	20	30	30	30	40	20
0.16	90	60	80	80	60	50	40	50	40	40	60	40
0.6	100	70	100	90	70	70	70	60	60	50	70	60
1	100	90	100	100	90	90	80	80	80	70	80	60
2	100	100	100	100	100	100	90	100	90	80	90	80
Figure 8i
Basal	1.2	0.8339	1.122	1.012	1.34	1.071	0.9574	1.107	1.074	1.073	1.308	1.073	0.9911
Cap	0.6021	0.2146	0.3908	0.2607	0.3376	0.5099	0.1678	0.407	0.5099	0.2376	0.2146	0.09704	0.02328
CGP 2μM	1.308	0.8609	0.7311	0.3908	0.7102
CGP 10μM	0.9574	0.6491	1.2	1.107	1.152	1.386	0.9677	0.8609

## Sheet: Figure S1
Figure S1b
<10μm-NR1fl/fl	2.45902	2.43902	6	5.03597	12.3288	5.7971	14.5098	11.5578	5.15464	3.22581	0.653595	9.89011	3.30579	5.32544	0.943396	3.06122	3.59712	11.4865	12.3894	6.03448	8.4507	2.80374
<10μm-SNS-NR1-/-	0	1.0101	1.49254	3.50877	2.94118	1.26582	0	2.14286	0	0	0	0	1.86916	0.740741	0.729927	0.78125	0	0	0.729927
10-20μm-NR1fl/fl	17.2131	19.5122	20	15.1079	8.90411	16.9082	22.7451	25.1256	19.5876	25.8065	23.5294	37.3626	19.8347	27.2189	17.9245	12.2449	21.5827	27.7027	25.6637	19.8276	33.8028	21.4953
10-20μm-SNS-NR1-/-	5.83942	7.07071	8.95522	7.01754	8.82353	10.1266	10.8434	6.42857	6.52174	7.46269	3.80435	5.40541	6.54206	5.92593	5.10949	4.42708	3.79747	5.44218	6.56934
>20 μm NR1fl/fl	2.45902	28.4553	20.6667	21.5827	17.1233	17.8744	20.3922	29.6482	36.0825	32.2581	24.183	34.0659	28.9256	33.7278	33.9623	41.8367	25.1799	29.0541	30.9734	37.931	20.4225	24.7664
>20 μm SNS-NR1-/-	29.1971	35.3535	32.8358	28.0702	22.0588	30.3798	32.5301	29.2857	28.2609	23.8806	28.8043	32.4324	36.4486	37.7778	38.3212	31.7708	34.8101	31.9728	21.8978
Figure S1c
IB4-NR1fl/fl	88.2353	50	66.6667
IB4-SNS-NR1-/-	9.52381	5.26316	9.09091	0
CGRP-NR1fl/fl	51.06	65.96	53.57	60	45.65	65.52	59.35	55.86	40.63	61.11	42	74.29	36.84	51.85	50	59.26	65.52	41.82	47.62	52.94	53.85	52.11	53.5714	100	81.25
CGRP-SNS-NR1-/-	17.11	20	26.47	26.32	25.81	25.81	21.74	28.57	33.33	9.09	12.7	11.27	35.14	18.75	19.28	25	14.63	23.26	20	9.52381	5.26316	6.66667	4.7619	4.25532	5.88235	13.3333
NF200-NR1fl/fl	31.5789	54.5455	37.5	38.0952	16.6667	16.6667	33.3333	16.6667	29.4118	18.1818	44.4444	20
NF200-SNS-NR1-/-	27.7778	20	25	25	27.2727	30	40	12.5	54.5455	18.1818	33.3333
Figure S1d
NR1fl/fl	26.392	24.919	21.796	20.445	22.168	24.304
SNS-NR1-/-	13.186	23.132	14.267	17.872	18.7	24.304
Figure S1e
NR1fl/fl	0.37356	0.37391	0.46093	0.42503
SNS-NR1-/-	0.13544	0.11977	0.16825	0.11327
Figure S1f
NR1fl/fl	0.797419	0.420717	0.592958
SNS-NR1-/-	0.447831	0.469755	0.511426
Figure S1g
NR1fl/fl	1.76588	1.88238	1.54079
SNS-NR1-/-	1.97265	1.48968	1.97678

## Sheet: Figure S2
Figure S2c
NR1fl/fl	68	69	256	312	389
SNS-NR1-/-	15	25	29	7	9
Figure S2g
NR1fl/fl	259	228	195	170	127	244
SNS-NR1-/-	265	56	128	130	393
Figure S2i
	NR1fl/fl										SNS-NR1-/-
IB4	30	50	39.5652	51.8182	38.8679	44.2424	36.9492	36.4706	46	34.5833	36.3265	43.913	41.2121	39.6429	37.5439	36.0714	43.4375	38.3333	42.0339	20
CGRP	38.6046	53.3333	47.2727	50	46.3158	53.3333	26.2	21	20.2		46.6667	49.6296	38.5185	35.7895	38.1818	38.1818	32.1212	43.3333
Figure S2j up
NR1fl/fl	3.352	3.037	3.172	3.531	4.204	4.084
SNS-NR1-/-	3.875	4.104	4.19	3.469	3.296	3.027
Figure S2j down
NR1fl/fl	2.623	3.009	2.417	3.121	3.696
SNS-NR1-/-	3.416	3.38	3.135	3.728	2.073

[truncated: 9 more sheets: Figure S3, Figure S4, Figure S5, Figure S6, Figure S7, Figure S9, Figure S10, Figure S11, Figure S12]
